# Supplementary material for: The Nicotinic Receptor Polymorphism rs16969968 Is Associated with Airway Remodeling and Inflammatory Dysregulation in COPD Patients
Source: Cells. 2022 Sep 20;11(19):2937. doi: 10.3390/cells11192937 (PMC9563397; doi:10.3390/cells11192937)
Supplement: Supplementary file 1 [file cells-11-02937-s001.zip]

Archive with 1 entries (1 files):
- cells-1863001-supplementary.pdf
